# Supplementary material for: Combined Immunoinformatics to Design and Evaluate a Multi-Epitope Vaccine Candidate against Streptococcus suis Infection
Source: Vaccines (Basel). 2024 Jan 29;12(2):137. doi: 10.3390/vaccines12020137 (PMC10892848; doi:10.3390/vaccines12020137)
Supplement: Supplementary file 1 [file vaccines-12-00137-s001.zip]

Archive with 1 entries (1 files):
- vaccines-2806073-supplementary.pdf
